# Supplementary material for: Elevated Serum Amyloid A Levels Contribute to Increased Platelet Adhesion in COVID-19 Patients
Source: Int J Mol Sci. 2022 Nov 17;23(22):14243. doi: 10.3390/ijms232214243 (PMC9692251; doi:10.3390/ijms232214243)
Supplement: Supplementary file 1 [file ijms-23-14243-s001.zip]

Archive with 1 entries (1 files):
- ijms-1956525-supplementary.pdf
